# Supplementary material for: Processing and sectioning of organ donor spinal cord tissue for electrophysiology on acute human spinal cord slices
Source: Brain Commun. 2026 Apr 29;8(3):fcag157. doi: 10.1093/braincomms/fcag157 (PMC13179502; doi:10.1093/braincomms/fcag157)
Supplement: fcag157_Supplementary_Data [file fcag157_supplementary_data.zip]

Archive with 3 entries (3 files):
- Supplementary_Materials.pdf
- Supplementary_Video 1.mp4
- Supplementary Video Caption .docx
